# Supplementary material for: An Annotated Inventory of Tanzanian Medicinal Plants Traditionally Used for the Treatment of Respiratory Bacterial Infections
Source: Plants (Basel). 2022 Mar 30;11(7):931. doi: 10.3390/plants11070931 (PMC9002956; doi:10.3390/plants11070931)
Supplement: Supplementary file 1 [file plants-11-00931-s001.zip]

Archive with 1 entries (1 files):
- plants-1626449-supplementary-update.pdf
